# Supplementary material for: The Genetic Diagnosis of Ultrarare DEEs: An Ongoing Challenge
Source: Genes (Basel). 2022 Mar 12;13(3):500. doi: 10.3390/genes13030500 (PMC8953579; doi:10.3390/genes13030500)
Supplement: Supplementary file 1 [file genes-13-00500-s001.zip]

Archive with 1 entries (1 files):
- Tables S1_S4.xlsx
