# Supplementary material for: The Genetic Diagnosis of Ultrarare DEEs: An Ongoing Challenge
Source: Genes (Basel). 2022 Mar 12;13(3):500. doi: 10.3390/genes13030500 (PMC8953579; doi:10.3390/genes13030500)
Supplement: Supplementary file 1 [file genes-13-00500-s001.zip › Tables S1_S4.xlsx]

## Sheet: Table S1_WES info
Table S1. WES statistics
Patient_ID	Target regions covered >10x	Target regions covered >20x	Average depth on target
1	0.998	0.995	82
2	0.996	0.994	106.6
3	0.998	0.995	101.6
4	0.998	0.996	92
5	0.996	0.994	135.5
6	0.996	0.994	82.1
7	0.996	0.995	155.7
8	0.998	0.996	103.4
9	0.998	0.996	84.5
10	0.996	0.994	108.8
11	0.998	0.994	78.7
12	0.996	0.994	84.3
13	0.998	0.995	82.6
14	0.996	0.996	200.5
15	0.998	0.996	100.2
16	0.996	0.995	93.6
17	0.998	0.996	84.8

## Sheet: Table S2_data at birth
Table S2. Clinical data at birth of patients with a definite or possible genetic diagnosis
Patient_ID	Gender	Birth (weeks)	Weight at birth (gr)	Lenght at birth (cm)	OFC at birth (cm)	Skull size	APGAR index (1 min)	APGAR index (5 min)	Muscle tone	Deep tendon reflexes	Hearing screening	Neonatal seizures (y/n)	Physical malformations (n/HPO)	Metabolic anomalies (n/HPO)
1	m	38	3734 (+0.35 SD) (64 pctl)	51 (+0.32 SD) (62 pctl)	36.8 (+0.56 SD) (71 pctl)	normal	8	9	NA	NA	NA	y	n	n
2	f	39	3500 (+0.16 SD) (56 pctl)	51 (+0.56 SD) (71 pctl)	NA	NA	NA	NA	NA	NA	pass	n	n	n
3	m	40+1	3480 (-0.13 SD) (45 pctl)	51 (+0.32 SD) (62 pctl)	34.5 (-0.61 SD) (27 pctl)	normal	9	9	normal	normal	pass	y	n	n
4	f	36	1910 (-2.88 SD) (< 1 pctl)	NA	29 (-3.93 SD) (< 1 pctl)	HP:0011451 Congenital microcephaly	4	9	HP:0011398 Central hypotonia	NA	pass	n	n	n
5	m	39	3460 (-0.16 SD) (44 pctl)	50 (-0.06 SD) (48 pctl)	35.4 (-0.22 SD) (41 pctl)	normal	10	10	normal	normal	pass	n	HP:0001884 Talipes calcaneovalgus	n
6	f	at term	3500 (+0.16 SD) (56 pctl)	NA	NA	NA	8	9	normal	normal	pass	n	n	n
7	f	39+1	3240 (-0.35 SD) (36 pctl)	52 (+0.93 SD) (82 pctl)	34 (-0.54 SD) (29 pctl)	normal	8	9	normal	normal	pass	n	n	n
8	m	41	3590 (+0.06 SD) (52 pctl)	50 (-0.06 SD) (48 pctl)	36.5 (+0.37 SD) (64 pctl)	normal	10	10	normal	normal	pass	n	n	n
9	m	at term	3400 (-0.26 SD) (40 pctl)	51 (+0.32 SD) (62 pctl)	NA	NA	NA	NA	normal	normal	pass	n	n	n
10	f	34	2130 (-2.46 SD) (1 pctl)	45 (-1.99 SD) (2 pctl)	NA	NA	NA	NA	NA	NA	NA	n	n	n
11	m	at term	3330 (-0.37 SD) (36 pctl)	49 (-0.44 SD) (33 pctl)	NA	NA	10	10	normal	normal	pass	n	n	n
Abbreviations: m, male; f, female; y, yes; n, no; NA, not available

## Sheet: Table S3_data last assessment
Table S3. Clinical data at last assessment of patients with a definite or possible genetic diagnosis
Patient_ID	Gender	Age at last assessment (years)	Growth deficiency (n/HPO)	Microcephaly (n/HPO)	Muscle tone	Deep tendon reflexes	Ataxia (n/HPO)	Development and psyche	Developmental and psyche at seizure onset	Developmental and psyche evolution	Neurological speech impairment	Neuroimage	Other neurological alterations (n/HPO)	Eye physiology	Hearing	Physical malformations (n/HPO)	Other anomalies
1	m	15	n	n	HP:0002510 Spastic tetraplegia	HP:0001347 Hyperreflexia	n	HP:0001263 Global developmental delay HP:0010864 Intellectual disability, severe	delayed	stable	HP:0001344 Absent speech	HP:0007370 Aplasia/Hypoplasia of the corpus callosum HP:0012444 Brain atrophy	n	normal	normal	n	HP: 0000685 teeth hypoplasia
2	f	22	n	n	HP:0011398 Central hypotonia	normal	n	HP:0001263 Global developmental delay HP:0002187 Intellectual disability, profound HP:0000717 Autism	delayed	stable	HP:0002381 Aphasia	HP:0012444 Brain atrophy	n	HP:0025590 Abnormal extraocular muscle physiology	normal	n	HP:0006286 Yellow-brown discoloration of the teeth; Hyperventilation HP:0002883 and subsequent Apnea HP:0002104 with cyanosis; Gastroesophageal reflux HP:0002020
3	m	20	n	n	HP:0001285 Spastic tetraparesis	NA	HP:0001251 Ataxia	HP:0002376 Developmental regression HP:0010864 Intellectual disability, severe HP:0000736 Short attention span HP:0000737 Irritability	normal	declined	HP:0001260 Dysarthria	HP:0002120 Cerebral cortical atrophy HP:0012157 Subcortical cerebral atrophy	HP:0002015 Dysphagia	normal	normal	HP:0002650 Scoliosis	HP:0002205 Recurrent respiratory infections; HP:0004798 Recurrent infection of the gastrointestinal tract
4	f	12	n	HP:0011451 Congenital microcephaly	HP:0002510 Spastic tetraplegia	HP:0001347 Hyperreflexia	n	HP:0001263 Global developmental delay HP:0010864 Intellectual disability, severe	delayed	stable	HP:0001344 Absent speech	HP:0002545 Patchy demyelination of subcortical white matter HP:0002119 Ventriculomegaly	n	normal	normal	n
5	m	21	n	n	normal	normal	n	HP:0002342 Intellectual disability, moderate HP:0000752 Hyperactivity HP:0000718 Aggressive behavior	delayed	declined	HP:0002465 Poor speech	HP: 0002280 Enlarged cisterna magna	n	normal	normal	HP:0005656 Positional foot deformity
6	f	4	Growth delay HP:0001510	HP:0000252 Microcephaly	HP:0001290 Generalized hypotonia	HP:0001347 Hyperreflexia	n	HP:0011344 Severe global developmental delay HP:0002376 Developmental regression	delayed	stable	HP:0001344 Absent speech	HP:0012444 Brain atrophy HP:0006879 Pontocerebellar atrophy	HP:0100660 Dyskinesia	NA	HP:0000407 Sensorineural hearing impairment	n
7	f	20	n	n	HP:0002509 Limb hypertonia	NA	HP:0001251 Ataxia	HP:0001263 Global developmental delay HP:0002342 Intellectual disability, moderate	delayed	stable	HP:0001260 Dysarthria	normal	HP:0002067 Bradykinesia	normal	normal	n
8	m	8	n	HP:0000253 Progressive microcephaly	HP:0001252 Muscular hypotonia HP:0030182 Tetraplegia/Tetraparesia	normal	NA	HP:0002376 Developmental regression HP:0010864 Intellectual disability, severe	delayed	stable	HP:0001344 Absent speech	HP:0007370 Aplasia/Hypoplasia of the corpus callosum HP:0012447 Abnormal myelination	n	HP:0100704 Cerebral visual impairment	HP:0008619 Bilateral sensorineural hearing impairment	n
9	m	20	n	n	normal	normal	n	HP:0001263 Global developmental delay HP:0001256 Intellectual disability, mild	delayed	stable	HP:0002474 Expressive language delay	normal	n	normal	normal	HP:0002650 Scoliosis HP:0009890 High anterior hairline HP:0002553 Highly arched eyebrow HP:0000664 Synophrys HP:0009748 Large earlobe HP:0000343 Long philtrum	HP:0000821 Hypothyroidism
10	f	8	Growth delay HP:0001510	n	normal	normal	n	HP:0001263 Global developmental delay HP:0001256 Intellectual disability, mild	delayed	stable	HP:0002300 Mutism	HP:0003396 Syringomyelia HP:0002308 Arnold-Chiari malformation	n	normal	normal	HP:0011276 Vascular skin abnormality HP:0003316 Butterfly vertebrae
11	m	14	n	n	normal	normal	n	HP:0002342 Intellectual disability, moderate HP:0000717 Autism	delayed	stable	HP:0000750 Delayed speech and language development HP:0002381 Aphasia	HP:0002280 Enlarged cisterna magna HP:0001320 Cerebellar vermis hypoplasia	n	normal	normal	HP:0002211 White forelock, Facial asymmetry HP:0000324, HP:0005280 Depressed nasal bridge, HP:0000219 Thin upper lip vermilion
Abbreviations: m, male; f, female; y, yes; n, no; NA, not available

## Sheet: Table S4_epilepsy history
Table S4. Seizures and epilepsy history
Patient	Seizures semiology and age of onset	Seizure Clusters	Status epilecticus	Seizure-inducing factors	Actual Antiepileptic drugs	History of antiseizure medication	Achievement	Electrophysiology EEG	Ictal EEG
1	HP:0006813 Hemiclonic seizures at 2d HP:0002384 Complex partial seizures at 1y 8m	y	y	n	oxcarbazepine phenobarbital	phenytoin phenobarbital carbamazepine topiramate oxcarbazepine clobazam valproic acid phenobarbital zonisamide levetiracetam hydrocortisone	improved	HP:0010841 Multifocal epileptiform discharges HP:0011185 EEG with focal epileptiform discharges	y
2	HP:0010818 Generalized tonic seizures at 9m HP:0007334 Partial seizures with secondary generalization at 3y HP:0002123 Generalized myoclonic seizures at 3y	y	y	n	clonazepam rufinamide lamotrigine valproic acid	vaproic acid clonazepam phenobarbital carbamazepine tiagabine lamotrigine oxcarbazepine ethosuximide acetazolamide clonazepam rufinamide ACTH hydrocortisone	refractory	HP:0012010 EEG with frontal focal spike waves HP:0011200 EEG with generalized polymorphic epileptiform discharges	y
3	HP:0002069 Generalized tonic-clonic seizures at 3y 3m HP:0002123 Generalized myoclonic seizures at 3y 3m HP:0010819 Atonic seizures at 3y 3m	y	y	fever	levetiracetam	valproic acid ethosuximide clonazepam hydrocortisone levetiracetam rufinamide lacosamide	refractory	HP:0012010 EEG with frontal focal spike waves HP:0010848 EEG with spike-wave complexes (2.5-3.5 Hz)	y
4	HP:0002069 Generalized tonic-clonic seizures 23m HP:0007334 Partial seizures with secondary generalization at 2y HP:0002384 Complex partial seizures at 2y	y	y	NA	valproic acid topiramate lamotrigine	valproic acid ethosuximide topiramate desametazone acetazolamide lamotrigine	refractory	HP:0010841 Multifocal epileptiform discharges	y
5	HP:0007334 Partial seizures with secondary generalization at 8m HP:0007270 Atypical absence seizures at 5y HP:0010818 Generalized tonic seizures at 7y	y	n	n	valproic acid primidone perampanel	valproic acid carbamazepine lamotrigine oxcarbazepine clobazam topiramate etosuccimide levetiracetam clonazepam zonisamide rufinamide potassium bromure diazepam primidone felbamate perampanel prednisone ketogenic diet	refractory	HP:0010847 EEG with spike-wave complexes (<2.5 Hz) HP:0010845 EEG with generalized slow activity	y
6	HP:0011097 Epileptic spasms at 11m	y	y	n	valproic acid perampanel clobazam cannabidiol	vigabatrin nitrazepam topiramate vit. B6 levetiracetam clonazepam lamotrigine valproic acid ACTH	refractory	HP:0010841 Multifocal epileptiform discharges HP:0010845 EEG with generalized slow activity	y
7	HP:0002384 Complex partial seizures at 5y	n	n	n	primidone	valproic acid topiramate clobazam fenobarbital hydrocortisone lamotrigine	seizure free	HP:0010841 Multifocal epileptiform discharges HP:0031491 Continuous spike and waves during slow sleep HP:0010841 Multifocal epileptiform discharges	y
8	HP:0011097 Epileptic spasms at 6m HP:0002384 Complex partial seizures at 11m	y	n	NA	perampanel	nitrazepam valproic acid zonisamide vigabatrin ketogenic diet topiramate phenobarbital lamotrigine	refractory	HP:0011192 Polymorphic focal epileptiform discharges	y
9	HP:0010819 Atonic seizures 10m	y	n	n	valproic acid	valproic acid	seizure free	HP:0011188 Focal EEG discharges with secondary generalization	n
10	HP:0011147 Typical absence seizures at 6y HP:0002384 Complex partial seizures at 7y	n	y	n	lamotrigine valproic acid	valproic acid	improved	HP:0010848 EEG with spike-wave complexes (2.5-3.5 Hz) HP:0010841 Multifocal epileptiform discharges	n
11	HP:0011166 Focal myoclonic seizures 27m HP:0007334 Partial seizures with secondary generalization at 3y	y	y	NA	valproic acid ethosuximide	valproic acid diazepam levetiracetam sulthiame clobazam ethosuximide prednisone ACTH hydrocortisone	seizure free	HP: 0031491 CSWS continous spike and waves during slow sleep	y
Abbreviations: y, yes; n, no; NA, not available
